# Supplementary material for: Bacterial and parasitic contaminants of salad vegetables sold in markets in Fako Division, Cameroon and evaluation of hygiene and handling practices of vendors
Source: BMC Res Notes. 2018 Feb 6;11:100. doi: 10.1186/s13104-018-3175-2 (PMC5801804; doi:10.1186/s13104-018-3175-2)
Supplement: Supplementary file 1 — Additional file 1. Antimicrobial susceptibility of bacteria isolates. Bacteria isolated were tested against six antibiotics of different classes. Ciprofloxacin was the most active drug while resistance to erythromycin was highest. [file 13104_2018_3175_MOESM1_ESM.xlsx]

## Sheet: Sheet1
	Additional File 1: Antimicrobial sucseptibility of bacteria isolates
	Isolates	Gentamicin				Ampicillin			Chloramphenicol			Erythromycin			Ciprofloxacin			Streptomycin
		S (%)	I (%)	R (%)	S (%)	I (%)	R (%)	S (%)	I (%)	R (%)	S (%)	I (%)	R (%)	S (%)	I (%)	R (%)	S (%)	I (%)	R (%)
	E. colacae n=69	68 (86.9)	0(0)	9 (13.1)	0(0)	0(0)	69 (100)	0 (0)	39 (56.5)	30 (43.5)	0 (0)	0 (0)	69 (100)	69 (100)	0 (0)	0 (0)	49 (71)	11 (15.9)	9 (13.1)
	Shigella sp n=72	70 (97.2)	0 (0)	2 (2.8)	28 (38.9)	4 (5.5)	40 (55.6)	42 (58.3)	0 (0)	30 (41.7)	0(0)	0(0)	72 (100)	60 (83.3)	10 (13.9)	2 (2.8)	0 (0)	22 (30.6)	50 (69.4)
	K. peumoniae n=47	10 921.3)	7 (14.9)	30 (63.8)	7 (14.9)	0 (0)	40 (85.1)	5 (10.6)	22 (46.8)	20 (42.6)	0 (0)	0 (0)	47 (100)	47 (100)	0 (0)	0 (0)	47 (100)	0 (0)	0 (0)
	C. fruendii n=51	11 (21.6)	0 (0)	40 (78.4)	11 (21.6)	40 (78.4)	0 (0)	38 (74.5)	13 (25.5)	0 (0)	0 (0)	1 (2)	50 (98)	51 (100)	0 (0)	0(0)	22 (43.1)	28 (55)	1 (1.9)
	S. marcescens =36	36 (100)	0 (0)	0 (0)	29 (80.6)	7 (19.4)	0 (0)	36 (100)	0 (0)	0 (0)	0 (0)	2 (5.5)	34 (94.4)	33 (91.7 )	2 (5.4)	1 (2.8)	29 (80.6)	5 (13.8)	2 (5.6)
	S. aureus n=151	131 (86.8)	20(13.2)	0(0)	136 (90.1)	10 (6.6)	5 (33)	145 (96)	6 (4)	0 (0)	96 (63.3)	5 (3.3)	50 (33.1)	145 (96)	6 (4)	0 (0)	140 (92.7)	1 (0.7)	10 (6.6)
	Total n=426	318 (74.6)	27 (6.3)	81 (19)	211 (49.5)	61 (14.3)	154 (36.2)	266 (62.4)	80 (18.8)	80 (18.8)	96 (22.5)	8 (2)	322 (75.6)	405 (95.1)	18 (4)	3 (0.7)	287 (67.4)	67 (16.4)	72 (169)
	S: Sensitive , I: Intermediate, R: Resistant ; n= number of isolates tested
